# Supplementary material for: A Multimodal Biomarker Predicts Dissemination of Bronchial Carcinoid
Source: Cancers (Basel). 2022 Jun 30;14(13):3234. doi: 10.3390/cancers14133234 (PMC9265109; doi:10.3390/cancers14133234)
Supplement: Supplementary file 1 [file cancers-14-03234-s001.zip]

Archive with 4 entries (4 files):
- SupplementaryFigureS1.pdf
- SupplementaryTableS1.pdf
- SupplementaryTableS2.pdf
- SupplementaryTableS3.pdf
